# Supplementary material for: Transcriptome and Comparative Chloroplast Genome Analysis of Vincetoxicum versicolor: Insights Into Molecular Evolution and Phylogenetic Implication
Source: Front Genet. 2021 Mar 4;12:602528. doi: 10.3389/fgene.2021.602528 (PMC7970127; doi:10.3389/fgene.2021.602528)
Supplement: Supplementary Figure 1 — Number and length of transcripts and unigenes of the V. versicolor transcriptome. [file Presentation_1.zip]

Archive with 7 entries (6 files):
- supplement materials/Fig. S1.tif
- supplement materials/Fig. S2.tif
- supplement materials/Table S1.docx
- supplement materials/Table S2.docx
- supplement materials/Table S3.docx
- supplement materials/Table S4.xlsx
- supplement materials/
