# Supplementary material for: Transcriptome and Comparative Chloroplast Genome Analysis of Vincetoxicum versicolor: Insights Into Molecular Evolution and Phylogenetic Implication
Source: Front Genet. 2021 Mar 4;12:602528. doi: 10.3389/fgene.2021.602528 (PMC7970127; doi:10.3389/fgene.2021.602528)
Supplement: Supplementary Figure 1 — Number and length of transcripts and unigenes of the V. versicolor transcriptome. [file Presentation_1.zip › supplement materials/Table S4.xlsx]

## Sheet: Codon Usage
Codon usage
V. vincetoxicum
Codon	Count	RSCU	Codon	Count	RSCU	Codon	Count	RSCU	Codon	Count	RSCU
UUU(F)	977	1.31	UCU(S)	586	1.65	UAU(Y)	748	1.6	UGU(C)	225	1.47
UUC(F)	519	0.69	UCC(S)	349	0.98	UAC(Y)	187	0.4	UGC(C)	82	0.53
UUA(L)	864	1.83	UCA(S)	378	1.06	UAA(*)	48	1.64	UGA(*)	22	0.75
UUG(L)	545	1.15	UCG(S)	253	0.71	UAG(*)	18	0.61	UGG(W)	451	1
CUU(L)	637	1.35	CCU(P)	410	1.44	CAU(H)	443	1.48	CGU(R)	331	1.21
CUC(L)	175	0.37	CCC(P)	239	0.84	CAC(H)	157	0.52	CGC(R)	106	0.39
CUA(L)	431	0.91	CCA(P)	310	1.09	CAA(Q)	708	1.52	CGA(R)	370	1.35
CUG(L)	187	0.4	CCG(P)	183	0.64	CAG(Q)	221	0.48	CGG(R)	175	0.64
AUU(I)	1068	1.48	ACU(T)	509	1.52	AAU(N)	987	1.52	AGU(S)	423	1.19
AUC(I)	408	0.57	ACC(T)	246	0.74	AAC(N)	311	0.48	AGC(S)	143	0.4
AUA(I)	685	0.95	ACA(T)	412	1.23	AAA(K)	1087	1.5	AGA(R)	468	1.71
AUG(M)	615	1	ACG(T)	169	0.51	AAG(K)	362	0.5	AGG(R)	192	0.7
GUU(V)	531	1.47	GCU(A)	614	1.72	GAU(D)	913	1.59	GGU(G)	561	1.24
GUC(V)	190	0.53	GCC(A)	259	0.73	GAC(D)	239	0.41	GGC(G)	203	0.45
GUA(V)	526	1.45	GCA(A)	399	1.12	GAA(E)	1096	1.49	GGA(G)	706	1.55
GUG(V)	200	0.55	GCG(A)	153	0.43	GAG(E)	372	0.51	GGG(G)	347	0.76
Total codons=26729
A/U position	First	Second	Third
Count	14337	16455	18473
%	0.5364	0.6156	0.6911
V. shaanxiense
Codon	Count	RSCU	Codon	Count	RSCU	Codon	Count	RSCU	Codon	Count	RSCU
UUU(F)	977	1.31	UCU(S)	586	1.65	UAU(Y)	750	1.61	UGU(C)	220	1.46
UUC(F)	516	0.69	UCC(S)	348	0.98	UAC(Y)	183	0.39	UGC(C)	82	0.54
UUA(L)	862	1.82	UCA(S)	377	1.06	UAA(*)	48	1.64	UGA(*)	22	0.75
UUG(L)	549	1.16	UCG(S)	246	0.69	UAG(*)	18	0.61	UGG(W)	452	1
CUU(L)	636	1.35	CCU(P)	409	1.44	CAU(H)	445	1.48	CGU(R)	331	1.21
CUC(L)	172	0.36	CCC(P)	237	0.83	CAC(H)	156	0.52	CGC(R)	106	0.39
CUA(L)	429	0.91	CCA(P)	312	1.09	CAA(Q)	707	1.52	CGA(R)	366	1.34
CUG(L)	186	0.39	CCG(P)	182	0.64	CAG(Q)	221	0.48	CGG(R)	176	0.64
AUU(I)	1065	1.48	ACU(T)	509	1.53	AAU(N)	984	1.52	AGU(S)	427	1.2
AUC(I)	413	0.57	ACC(T)	243	0.73	AAC(N)	312	0.48	AGC(S)	144	0.41
AUA(I)	686	0.95	ACA(T)	408	1.23	AAA(K)	1064	1.5	AGA(R)	470	1.72
AUG(M)	609	1	ACG(T)	172	0.52	AAG(K)	358	0.5	AGG(R)	192	0.7
GUU(V)	532	1.47	GCU(A)	613	1.72	GAU(D)	907	1.59	GGU(G)	560	1.23
GUC(V)	188	0.52	GCC(A)	256	0.72	GAC(D)	236	0.41	GGC(G)	203	0.45
GUA(V)	527	1.46	GCA(A)	401	1.13	GAA(E)	1098	1.49	GGA(G)	708	1.56
GUG(V)	199	0.55	GCG(A)	154	0.43	GAG(E)	377	0.51	GGG(G)	349	0.77
Total codons=26671
A/U position	First	Second	Third
Count	14292	16410	18436
%	0.5359	0.6153	0.6912
C. wilfordii
Codon	Count	RSCU	Codon	Count	RSCU	Codon	Count	RSCU	Codon	Count	RSCU
UUU(F)	987	1.31	UCU(S)	581	1.7	UAU(Y)	749	1.59	UGU(C)	224	1.42
UUC(F)	517	0.69	UCC(S)	320	0.93	UAC(Y)	195	0.41	UGC(C)	91	0.58
UUA(L)	856	1.8	UCA(S)	377	1.1	UAA(*)	47	1.6	UGA(*)	21	0.72
UUG(L)	563	1.18	UCG(S)	228	0.67	UAG(*)	20	0.68	UGG(W)	447	1
CUU(L)	640	1.35	CCU(P)	404	1.42	CAU(H)	441	1.47	CGU(R)	334	1.21
CUC(L)	182	0.38	CCC(P)	241	0.85	CAC(H)	158	0.53	CGC(R)	108	0.39
CUA(L)	423	0.89	CCA(P)	308	1.08	CAA(Q)	724	1.53	CGA(R)	360	1.31
CUG(L)	190	0.4	CCG(P)	183	0.64	CAG(Q)	222	0.47	CGG(R)	174	0.63
AUU(I)	1082	1.48	ACU(T)	512	1.54	AAU(N)	1003	1.53	AGU(S)	413	1.21
AUC(I)	422	0.58	ACC(T)	249	0.75	AAC(N)	304	0.47	AGC(S)	135	0.39
AUA(I)	684	0.94	ACA(T)	404	1.22	AAA(K)	1036	1.49	AGA(R)	483	1.76
AUG(M)	621	1	ACG(T)	165	0.5	AAG(K)	353	0.51	AGG(R)	192	0.7
GUU(V)	530	1.45	GCU(A)	615	1.7	GAU(D)	947	1.59	GGU(G)	547	1.21
GUC(V)	188	0.51	GCC(A)	261	0.72	GAC(D)	246	0.41	GGC(G)	212	0.47
GUA(V)	542	1.48	GCA(A)	416	1.15	GAA(E)	1041	1.46	GGA(G)	697	1.55
GUG(V)	205	0.56	GCG(A)	159	0.44	GAG(E)	389	0.54	GGG(G)	348	0.77
Total codons=26716
A/U position	First	Second	Third
Count	14281	16507	18428
%	0.5345	0.6179	0.6898
C. auriculatum
Codon	Count	RSCU	Codon	Count	RSCU	Codon	Count	RSCU	Codon	Count	RSCU
UUU(F)	980	1.31	UCU(S)	579	1.7	UAU(Y)	749	1.59	UGU(C)	218	1.42
UUC(F)	511	0.69	UCC(S)	321	0.94	UAC(Y)	192	0.41	UGC(C)	88	0.58
UUA(L)	858	1.81	UCA(S)	374	1.1	UAA(*)	48	1.64	UGA(*)	21	0.72
UUG(L)	563	1.19	UCG(S)	223	0.65	UAG(*)	19	0.65	UGG(W)	448	1
CUU(L)	634	1.34	CCU(P)	411	1.45	CAU(H)	438	1.47	CGU(R)	335	1.22
CUC(L)	180	0.38	CCC(P)	238	0.84	CAC(H)	157	0.53	CGC(R)	107	0.39
CUA(L)	420	0.89	CCA(P)	303	1.07	CAA(Q)	720	1.52	CGA(R)	363	1.32
CUG(L)	190	0.4	CCG(P)	181	0.64	CAG(Q)	226	0.48	CGG(R)	172	0.63
AUU(I)	1082	1.49	ACU(T)	507	1.54	AAU(N)	999	1.53	AGU(S)	410	1.2
AUC(I)	415	0.57	ACC(T)	242	0.73	AAC(N)	303	0.47	AGC(S)	140	0.41
AUA(I)	678	0.94	ACA(T)	406	1.23	AAA(K)	1034	1.5	AGA(R)	480	1.75
AUG(M)	621	1	ACG(T)	165	0.5	AAG(K)	348	0.5	AGG(R)	193	0.7
GUU(V)	530	1.45	GCU(A)	611	1.68	GAU(D)	932	1.58	GGU(G)	539	1.2
GUC(V)	189	0.52	GCC(A)	258	0.71	GAC(D)	246	0.42	GGC(G)	211	0.47
GUA(V)	535	1.47	GCA(A)	422	1.16	GAA(E)	1032	1.46	GGA(G)	696	1.55
GUG(V)	204	0.56	GCG(A)	160	0.44	GAG(E)	379	0.54	GGG(G)	352	0.78
Total codons=26586
A/U position	First	Second	Third
Count	14215	16412	18344
%	0.5347	0.6173	0.687
Red lines indicae RSCU > 1

## Sheet: Info
Codon Usage
Codon Table
Codons Used	All Selected
No. of sequences used	TotalSeqs
Sequences used
Vincetoxicum annotation Concatenation of 88 sequences
